# Supplementary material for: The GPlates Portal: Cloud-Based Interactive 3D Visualization of Global Geophysical and Geological Data in a Web Browser
Source: PLoS One. 2016 Mar 9;11(3):e0150883. doi: 10.1371/journal.pone.0150883 (PMC4784813; doi:10.1371/journal.pone.0150883)
Supplement: S1 Archive — These scripts include color mapping to raster data, applying histogram equilization to raster data, applying shading to raster data, splitting a large grid into a set of smaller grids, and generating terrain tiles from an elevation grid. (ZIP) [file pone.0150883.s001.zip]

Archive with 17 entries (14 files):
- S1 Archive/
- S1 Archive/.DS_Store
- __MACOSX/
- __MACOSX/S1 Archive/
- __MACOSX/S1 Archive/._.DS_Store
- S1 Archive/colouring.py
- __MACOSX/S1 Archive/._colouring.py
- S1 Archive/gpl-2.0.txt
- __MACOSX/S1 Archive/._gpl-2.0.txt
- S1 Archive/histeq.py
- __MACOSX/S1 Archive/._histeq.py
- S1 Archive/shading.py
- __MACOSX/S1 Archive/._shading.py
- S1 Archive/split_grid.py
- __MACOSX/S1 Archive/._split_grid.py
- S1 Archive/terrain_tiles.py
- __MACOSX/S1 Archive/._terrain_tiles.py
