# Supplementary material for: The GPlates Portal: Cloud-Based Interactive 3D Visualization of Global Geophysical and Geological Data in a Web Browser
Source: PLoS One. 2016 Mar 9;11(3):e0150883. doi: 10.1371/journal.pone.0150883 (PMC4784813; doi:10.1371/journal.pone.0150883)
Supplement: S1 Archive — These scripts include color mapping to raster data, applying histogram equilization to raster data, applying shading to raster data, splitting a large grid into a set of smaller grids, and generating terrain tiles from an elevation grid. (ZIP) [file pone.0150883.s001.zip › S1 Archive/histeq.py]

#!/usr/bin/env python
# -*- coding: utf-8 -*-
'''
	histeq.py applies histogram equalization to grid data.
	Copyright (C) 2015 The University of Sydney, Australia

	This program is free software; you can redistribute it and/or
	modify it under the terms of the GNU General Public License, version 2,
	as published by the Free Software Foundation.

	This program is distributed in the hope that it will be useful,
	but WITHOUT ANY WARRANTY; without even the implied warranty of
	MERCHANTABILITY or FITNESS FOR A PARTICULAR PURPOSE.  See the
	GNU General Public License for more details.

	You should have received a copy of the GNU General Public License
	along with this program; if not, write to the Free Software
	Foundation, Inc., 51 Franklin Street, Fifth Floor, Boston, MA  02110-1301, USA.

	*******************************************************************************
	
    Filename: histeq.py
    Author: Xiaodong Qin
    Email: michael.chin@sydney.edu.au

	Get latest version and submit bug report at 
	GitHub: https://github.com/GPlates/Portal/blob/master/Utils/histeq.py
	
    This function returns normalized histogram equalized data.
    
    Parameters:
       im:       two-dimensional numpy array
       num_bins: the number of bins
       vmin:     the minimun value that will be used in calculating histogram
       vmax:     the maximun value that will be used in calculating histogram
    Returns:
       new_im: the histogram equalized and normalized data
       cdf : cumulative distribution function
	   
	References:
    https://en.wikipedia.org/wiki/Histogram_equalization
'''
import numpy

def hiseq(im, num_bins=1024, vmin=numpy.nan, vmax=numpy.nan):
    if numpy.isnan(vmin):
        min_value=numpy.nanmin(im)
    else:
        min_value=vmin
    if numpy.isnan(vmax):
        max_value=numpy.nanmax(im)
    else:
        max_value=vmax
    
    where_are_NaNs = numpy.isnan(im) 
    im[where_are_NaNs] = min_value-1 

    #histogram
    #imhist contains the number of values in each bin
    #bins contains the boundaries of bins
    imhist,bins = numpy.histogram(
        im.flatten(), 
        num_bins, 
        range=(min_value, max_value),
        normed=False)
    
    #the more values in a bin, the bigger range into which the values will be transformed. 
    cdf = imhist.cumsum() #cumulative distribution function
    cdf = cdf / float(cdf[-1]) #normalize
    #use linear interpolation to transform data
    new_im = numpy.interp(im.flatten(),bins[:-1],cdf).reshape(im.shape)
    
    new_im[where_are_NaNs] = numpy.nan
    im[where_are_NaNs] = numpy.nan
    
    return new_im, cdf
