# Supplementary material for: The GPlates Portal: Cloud-Based Interactive 3D Visualization of Global Geophysical and Geological Data in a Web Browser
Source: PLoS One. 2016 Mar 9;11(3):e0150883. doi: 10.1371/journal.pone.0150883 (PMC4784813; doi:10.1371/journal.pone.0150883)
Supplement: S1 Archive — These scripts include color mapping to raster data, applying histogram equilization to raster data, applying shading to raster data, splitting a large grid into a set of smaller grids, and generating terrain tiles from an elevation grid. (ZIP) [file pone.0150883.s001.zip › S1 Archive/terrain_tiles.py]

#!/usr/bin/env python
# -*- coding: utf-8 -*-
'''
	terrain_tiles.py generates terrain tiles from the input elevation data. 
	Copyright (C) 2015 The University of Sydney, Australia

	This program is free software; you can redistribute it and/or
	modify it under the terms of the GNU General Public License, version 2,
	as published by the Free Software Foundation.

	This program is distributed in the hope that it will be useful,
	but WITHOUT ANY WARRANTY; without even the implied warranty of
	MERCHANTABILITY or FITNESS FOR A PARTICULAR PURPOSE.  See the
	GNU General Public License for more details.

	You should have received a copy of the GNU General Public License
	along with this program; if not, write to the Free Software
	Foundation, Inc., 51 Franklin Street, Fifth Floor, Boston, MA  02110-1301, USA.

	*******************************************************************************
	
    Filename: terrain_tiles.py
    Author: Xiaodong Qin
    Email: michael.chin@sydney.edu.au
    
	Get latest version and submit bug report at 
	GitHub: https://github.com/GPlates/Portal/blob/master/Utils/terrain_tiles.py
	
    The 'create_tiles" function generates terrain tiles from an elevation dataset. 
    
    Parameters:
        input_file: the full path of the elevation dataset
                    
        output_dir: the full path of a folder where the terrain tiles will be stored 
                    
        max_level:  the max level of terrain tiles
    Return:        
            this function does not return any data
'''
import struct, math, gzip, os
import numpy
from osgeo import gdal

TILE_SIZE = 64
tail = struct.pack('BB', 15, 0)
tail_last = struct.pack('BB', 0, 0)

#internal function
def cut_tiles(band, level):
    x = 2**(level+1)
    y = 2**level
    
    img = band.ReadAsArray( 0, 0, band.XSize, band.YSize, TILE_SIZE*x, TILE_SIZE*y ).astype(numpy.short) 
    new_img = numpy.zeros((TILE_SIZE*y+1,TILE_SIZE*x+1), dtype=numpy.short)
    new_img[:-1,:-1] = img
    new_img[-1,:-1] = img[0]
    new_img[:,-1] = new_img[:,0]
              
    ret = numpy.zeros((x,y,TILE_SIZE+1,TILE_SIZE+1), dtype=numpy.short)
    for j in range(y):
        for i in range(x):
            ret[i][j] = (new_img[TILE_SIZE*(y-j-1):TILE_SIZE*(y-j)+1, TILE_SIZE*i:TILE_SIZE*(i+1)+1])
    return ret


def create_tiles(input_file, output_dir, max_level=7):
    dataset = gdal.Open(input_file, GA_ReadOnly )
    band = dataset.GetRasterBand(1)

    for level in range(max_level+1):
        tiles = cut_tiles(band, level)
        print tiles.shape
        for i in range(tiles.shape[0]):
            for j in range(tiles.shape[1]):
                filename=output_dir+'/{0}/{1}/{2}.terrain'.format(level,i,j)
                if not os.path.exists(os.path.dirname(filename)):
                    os.makedirs(os.path.dirname(filename))
                f = gzip.open(filename,'wb')
                if level == maxlevel:
                    f.write(tiles[i][j].tostring()+tail_last)
                else:
                    f.write(tiles[i][j].tostring()+tail)
                f.close()
